# Supplementary material for: Association between fetal hemoglobin, lactate dehydrogenase, and disease severity in patients with sickle cell disease at Bugando Medical Centre, Mwanza, Tanzania
Source: PLoS One. 2024 Jul 15;19(7):e0286891. doi: 10.1371/journal.pone.0286891 (PMC11249230; doi:10.1371/journal.pone.0286891)
Supplement: S1 Dataset — (XLSX) [file pone.0286891.s001.xlsx]

## Sheet: Sheet1
TITLE: Association between Fetal Hemoglobin, Lactate Dehydrogenase, and Disease Severity in patients with Sickle Cell Disease at Bugando Medical Centre, Mwanza, Tanzania.
SEX	AGE	RESIDENCY	TRIBE	EDUCATION	MARITAL	RELIGION	WEIGHT	HEIGHT	LDH	HBF	HOSPITALIZATION	VASOOCLUSIVE	BT	HIPDISEASE	LEGULCER	HEPATOBILIARY	NEUROLOGIC	RENALDO	BMI	BMIPercentile	Weight	Severity
Female	2	Mara	Kurya	Not gone to school	Single	Islam	9.8	79	679.8	17	Two to seven days	One to two crises	No transfusion	Present	Absent	Absent	Absent	Absent			Less than 50 percentile	Moderate Clinical Phenotype
Male	18	Mwanza	Kurya	Secondary education	Single	Pagan	46.9	169	549.81	6	Less or equal to one days	No crisis	No transfusion	Present	Absent	Absent	Absent	Absent		Less than 50 percentile		Moderate Clinical Phenotype
Male	0.8	Tabora	Sukuma	Not gone to school	Single	Christian	10.6		415.98	3.9	Less or equal to one days	No crisis	No transfusion	Absent	Absent	Absent	Absent	Absent			50 or more percentile	Asymptomatic Clinical Phenotype
Male	2.5	Mwanza	Jita	Not gone to school	Single	Christian	11		355.16	2.3	Less or equal to one days	No crisis	No transfusion	Absent	Absent	Absent	Absent	Absent			Less than 50 percentile	Asymptomatic Clinical Phenotype
Male	4	Mwanza	Sukuma	Not gone to school	Single	Christian	15.5	100	514.94	8.1	Less or equal to one days	No crisis	No transfusion	Present	Absent	Absent	Absent	Absent			Less than 50 percentile	Moderate Clinical Phenotype
Male	13	Mwanza	Sukuma	Primary education	Single	Christian	32.3	140	486.4	3.5	Less or equal to one days	No crisis	No transfusion	Absent	Absent	Absent	Absent	Absent		Less than 50 percentile		Asymptomatic Clinical Phenotype
Male	1.25	Mwanza	Sukuma	Not gone to school	Single	Christian	9.4		622.3	9.3	Two to seven days	Greater than or equal to three crises	No transfusion	Absent	Absent	Absent	Absent	Absent			Less than 50 percentile	Moderate Clinical Phenotype
Male	4	Mwanza	Sukuma	Not gone to school	Single	Islam	14.6	105	768.62	6.3	Less or equal to one days	One to two crises	No transfusion	Absent	Absent	Absent	Absent	Absent			Less than 50 percentile	Asymptomatic Clinical Phenotype
Female	4.4	Mwanza	Sukuma	Nursery	Single	Christian	14	100	681.53	2.8	Two to seven days	One to two crises	No transfusion	Present	Absent	Absent	Absent	Absent			Less than 50 percentile	Moderate Clinical Phenotype
Male	7	Mwanza	Nyamwezi	Primary education	Single	Christian	17.6	130	1229.05	3.1	Two to seven days	One to two crises	One to two transfusion	Present	Absent	Absent	Absent	Absent		Less than 50 percentile		Moderate Clinical Phenotype
Male	10	Mwanza	Sukuma	Primary education	Single	Christian	24.8	120	596.23	2.6	Two to seven days	One to two crises	No transfusion	Present	Absent	Absent	Absent	Absent		50 or more percentile		Moderate Clinical Phenotype
Male	2.75	Mwanza	Sukuma	Not gone to school	Single	Pagan	14	90	263.54	3.1	Two to seven days	No crisis	One to two transfusion	Absent	Absent	Absent	Absent	Absent			50 or more percentile	Asymptomatic Clinical Phenotype
Female	14	Mwanza	Hangaza	Secondary education	Single	Christian	43	130	824.93	10.3	Two to seven days	One to two crises	No transfusion	Present	Absent	Absent	Absent	Absent		50 or more percentile		Moderate Clinical Phenotype
Male	12	Mara	Luo	Primary education	Single	Christian	38	125	1229.31	2.7	Two to seven days	One to two crises	One to two transfusion	Absent	Absent	Absent	Absent	Absent		50 or more percentile		Moderate Clinical Phenotype
Male	11	Mwanza	Sukuma	Primary education	Single	Christian	38	132	333.62	3.3	Two to seven days	One to two crises	One to two transfusion	Absent	Absent	Absent	Absent	Absent		50 or more percentile		Moderate Clinical Phenotype
Male	3	Simiyu	Sukuma	Not gone to school	Single	Christian	15.1		416.41	17.4	Two to seven days	One to two crises	No transfusion	Absent	Absent	Absent	Absent	Absent			50 or more percentile	Asymptomatic Clinical Phenotype
Male	8	Mwanza	Kurya	Primary education	Single	Christian	21	120	480.69	6.4	Two to seven days	Greater than or equal to three crises	One to two transfusion	Present	Absent	Absent	Absent	Absent		Less than 50 percentile		Severe Clinical Phenotype
Female	8	Kagera	Haya	Primary education	Single	Christian	25	120	474.92	6.7	Two to seven days	One to two crises	One to two transfusion	Present	Absent	Absent	Absent	Absent		50 or more percentile		Moderate Clinical Phenotype
Male	2.8	Mwanza	Sukuma	Not gone to school	Single	Christian	14.4	100	397.81	22.9	Two to seven days	No crisis	No transfusion	Absent	Absent	Absent	Absent	Absent			50 or more percentile	Asymptomatic Clinical Phenotype
Female	9	Mwanza	Sukuma	Primary education	Single	Christian	23	124	1139.81	5.8	Two to seven days	One to two crises	One to two transfusion	Absent	Absent	Absent	Absent	Absent		Less than 50 percentile		Moderate Clinical Phenotype
Female	8	Mara	Luo	Primary education	Single	Christian	21.7	120	901.43	5.9	Two to seven days	Greater than or equal to three crises	No transfusion	Absent	Absent	Absent	Absent	Absent		Less than 50 percentile		Moderate Clinical Phenotype
Male	3	Mwanza	Sukuma	Not gone to school	Single	Islam	20.1	110	397.39	2.6	Two to seven days	One to two crises	No transfusion	Absent	Absent	Absent	Absent	Absent			50 or more percentile	Asymptomatic Clinical Phenotype
Male	3.25	Shinyanga	Sukuma	Not gone to school	Single	Christian	23	110	401.48	2.7	Two to seven days	No crisis	One to two transfusion	Absent	Absent	Absent	Absent	Absent			50 or more percentile	Asymptomatic Clinical Phenotype
Female	14	Mara	Kizu	Primary education	Single	Christian	27	135	323.73	7.7	Two to seven days	No crisis	No transfusion	Absent	Absent	Absent	Absent	Absent		Less than 50 percentile		Moderate Clinical Phenotype
Female	10	Mwanza	Haya	Not gone to school	Single	Christian	25	130	347.01	7.5	Two to seven days	One to two crises	No transfusion	Absent	Absent	Absent	Absent	Absent		Less than 50 percentile		Moderate Clinical Phenotype
Male	7	Mara	Zanaki	Nursery	Single	Christian	19.8	117	481.22	10	More than seven days	One to two crises	One to two transfusion	Absent	Absent	Absent	Absent	Absent		Less than 50 percentile		Moderate Clinical Phenotype
Male	8	Shinyanga	Sukuma	Primary education	Single	Christian	21	110	584.24	9.9	More than seven days	No crisis	No transfusion	Present	Absent	Absent	Absent	Absent		50 or more percentile		Moderate Clinical Phenotype
Male	14	Mwanza	Sukuma	Primary education	Single	Christian	30	145	443.16	6	Two to seven days	One to two crises	No transfusion	Absent	Absent	Absent	Absent	Absent		Less than 50 percentile		Moderate Clinical Phenotype
Female	10	Mwanza	Zinza	Primary education	Single	Christian	25	130	470.44	6.3	Two to seven days	One to two crises	No transfusion	Absent	Absent	Absent	Absent	Absent		Less than 50 percentile		Moderate Clinical Phenotype
Female	9	Mara	Kizu	Not gone to school	Single	Pagan	24	130	645.47	23.8	Less or equal to one days	One to two crises	One to two transfusion	Present	Absent	Absent	Absent	Absent		Less than 50 percentile		Moderate Clinical Phenotype
Male	10	Mwanza	Sukuma	Primary education	Single	Pagan	13.1	113	740.77	11.3	More than seven days	One to two crises	No transfusion	Present	Absent	Absent	Absent	Absent		Less than 50 percentile		Moderate Clinical Phenotype
Male	2	Mwanza	Sukuma	Not gone to school	Single	Christian	13	91	249.6	18.1	Less or equal to one days	No crisis	No transfusion	Absent	Absent	Absent	Absent	Absent			50 or more percentile	Asymptomatic Clinical Phenotype
Male	5	Mwanza	Sukuma	Not gone to school	Single	Christian	18	110	591.66	16.3	Less or equal to one days	No crisis	No transfusion	Absent	Absent	Absent	Absent	Absent			Less than 50 percentile	Asymptomatic Clinical Phenotype
Male	6	Mwanza	Sukuma	Primary education	Single	Christian	19	118	571.12	11.9	Less or equal to one days	No crisis	No transfusion	Absent	Absent	Absent	Absent	Absent		50 or more percentile		Asymptomatic Clinical Phenotype
Female	13	Mwanza	Sukuma	Primary education	Single	Pagan	32	141	462.38	9.9	Less or equal to one days	No crisis	No transfusion	Present	Absent	Absent	Absent	Absent		Less than 50 percentile		Moderate Clinical Phenotype
Male	9	Mwanza	Sukuma	Primary education	Single	Christian	24	120	575.42	1	Two to seven days	One to two crises	One to two transfusion	Absent	Absent	Absent	Absent	Absent		50 or more percentile		Moderate Clinical Phenotype
Male	7	Mwanza	Sukuma	Primary education	Single	Christian	23	120	622.39	9.6	Two to seven days	No crisis	One to two transfusion	Absent	Absent	Absent	Absent	Absent		50 or more percentile		Asymptomatic Clinical Phenotype
Male	16	Kagera	Haya	Secondary education	Single	Christian	43	155	592.37	8.1	Less or equal to one days	No crisis	No transfusion	Absent	Absent	Absent	Absent	Absent		Less than 50 percentile		Asymptomatic Clinical Phenotype
Female	6	Mwanza	Jita	Nursery	Single	Christian	18	102	732.76	9.1	Less or equal to one days	No crisis	No transfusion	Absent	Absent	Absent	Absent	Absent		50 or more percentile		Asymptomatic Clinical Phenotype
Female	0.75	Mwanza	Haya	Not gone to school	Single	Islam	7		533.76	19.4	Less or equal to one days	No crisis	No transfusion	Absent	Absent	Absent	Absent	Absent			Less than 50 percentile	Asymptomatic Clinical Phenotype
Male	6	Mwanza	Haya	Primary education	Single	Pagan	20.4	121	674.86	6.1	Less or equal to one days	No crisis	No transfusion	Present	Absent	Absent	Absent	Absent		Less than 50 percentile		Moderate Clinical Phenotype
Male	14	Mwanza	Sukuma	Primary education	Single	Christian	35	130	1674.63	5.4	Two to seven days	Greater than or equal to three crises	One to two transfusion	Present	Absent	Absent	Absent	Absent		50 or more percentile		Moderate Clinical Phenotype
Female	11.9	Mwanza	Ha	Primary education	Single	Christian	29	140	507.76	9.8	Two to seven days	One to two crises	One to two transfusion	Present	Absent	Absent	Absent	Absent		Less than 50 percentile		Moderate Clinical Phenotype
Male	6	Mwanza	Nyamwezi	Primary education	Single	Christian	15	115	583.68	9.6	More than seven days	One to two crises	One to two transfusion	Present	Absent	Absent	Absent	Absent		Less than 50 percentile		Severe Clinical Phenotype
Female	10	Mwanza	Sukuma	Primary education	Single	Christian	22	135	1497.01	8	Two to seven days	No crisis	One to two transfusion	Present	Absent	Absent	Absent	Absent		Less than 50 percentile		Moderate Clinical Phenotype
Male	5	Mwanza	Ha	Nursery	Single	Christian	15	105	651.69	4.9	Less or equal to one days	No crisis	No transfusion	Absent	Absent	Absent	Absent	Absent			Less than 50 percentile	Asymptomatic Clinical Phenotype
Female	7	Mwanza	Haya	Primary education	Single	Christian	21	120	724.98	7.4	Less or equal to one days	Greater than or equal to three crises	Three or more transfusions	Present	Absent	Absent	Absent	Absent		Less than 50 percentile		Severe Clinical Phenotype
Male	11	Mwanza	Nyamwezi	Primary education	Single	Islam	30.8	137	579.72	9.2	More than seven days	Greater than or equal to three crises	One to two transfusion	Present	Absent	Absent	Absent	Absent		Less than 50 percentile		Severe Clinical Phenotype
Female	13	Mara	Zanaki	Secondary education	Single	Islam	40	139	669.96	4.7	Less or equal to one days	One to two crises	No transfusion	Absent	Absent	Absent	Absent	Absent		50 or more percentile		Asymptomatic Clinical Phenotype
Female	5	Mwanza	Jita	Not gone to school	Single	Islam	19	113	884.63	5.3	Two to seven days	Greater than or equal to three crises	One to two transfusion	Present	Absent	Absent	Absent	Absent			50 or more percentile	Moderate Clinical Phenotype
Female	7	Mwanza	Sukuma	Primary education	Single	Islam	23	125	378.3	5.3	Less or equal to one days	No crisis	No transfusion	Absent	Absent	Absent	Absent	Absent		Less than 50 percentile		Asymptomatic Clinical Phenotype
Male	9	Mwanza	Sukuma	Primary education	Single	Christian	27	135	826.31	8.4	Two to seven days	No crisis	One to two transfusion	Absent	Absent	Absent	Absent	Absent		Less than 50 percentile		Moderate Clinical Phenotype
Female	9	Mwanza	Haya	Primary education	Single	Islam	20.4	125	344.86	2.6	Less or equal to one days	No crisis	No transfusion	Absent	Absent	Absent	Absent	Absent		Less than 50 percentile		Asymptomatic Clinical Phenotype
Male	6	Shinyanga	Sukuma	Primary education	Single	Christian	18	120	622.43	11.4	Two to seven days	No crisis	One to two transfusion	Present	Absent	Absent	Absent	Absent		Less than 50 percentile		Moderate Clinical Phenotype
Female	8	Mwanza	Sukuma	Primary education	Single	Christian	20	120	467.27	7.9	Two to seven days	No crisis	One to two transfusion	Absent	Absent	Absent	Absent	Absent		Less than 50 percentile		Moderate Clinical Phenotype
Female	13	Mwanza	Kurya	Primary education	Single	Christian	42.9	150	669.76	7.9	Two to seven days	No crisis	No transfusion	Absent	Absent	Absent	Absent	Absent		50 or more percentile		Asymptomatic Clinical Phenotype
Male	6	Mwanza	Sukuma	Primary education	Single	Christian	16	110	740.01	5	Two to seven days	No crisis	One to two transfusion	Absent	Absent	Absent	Absent	Absent		Less than 50 percentile		Moderate Clinical Phenotype
Male	6	Mara	Zanaki	Not gone to school	Single	Christian	18.5	113	540.52	3.4	Two to seven days	No crisis	Three or more transfusions	Absent	Absent	Absent	Absent	Absent		Less than 50 percentile		Moderate Clinical Phenotype
Female	6.8	Mwanza	Zanaki	Primary education	Single	Christian	17.9	113	673.85	6.1	Less or equal to one days	No crisis	No transfusion	Present	Absent	Absent	Absent	Absent		Less than 50 percentile		Moderate Clinical Phenotype
Female	8	Mwanza	Nyamwezi	Primary education	Single	Christian	24	120	933.1	4.2	Less or equal to one days	One to two crises	No transfusion	Absent	Absent	Absent	Present	Absent		50 or more percentile		Moderate Clinical Phenotype
Male	9	Kagera	Hangaza	Primary education	Single	Christian	28.7	140	746.93	6.9	Two to seven days	No crisis	No transfusion	Absent	Absent	Absent	Absent	Absent		Less than 50 percentile		Asymptomatic Clinical Phenotype
Female	11	Kagera	Haya	Primary education	Single	Pagan	38	135	513.97	7.4	Less or equal to one days	No crisis	No transfusion	Absent	Absent	Absent	Absent	Absent		50 or more percentile		Asymptomatic Clinical Phenotype
Male	8	Geita	Sukuma	Primary education	Single	Christian	18.7	113	510.42	8.3	Less or equal to one days	No crisis	One to two transfusion	Present	Absent	Absent	Absent	Absent		Less than 50 percentile		Moderate Clinical Phenotype
Male	9	Mwanza	Sukuma	Primary education	Single	Christian	23	124	605.87	5	Less or equal to one days	One to two crises	One to two transfusion	Absent	Absent	Absent	Absent	Absent		Less than 50 percentile		Moderate Clinical Phenotype
Male	7	Mwanza	Chaga	Primary education	Single	Christian	18	112	413.61	3.1	Two to seven days	One to two crises	No transfusion	Absent	Absent	Absent	Absent	Absent		Less than 50 percentile		Moderate Clinical Phenotype
Female	10	Mwanza	Nyamwezi	Primary education	Single	Islam	25	134	595.77	10	Two to seven days	One to two crises	No transfusion	Present	Absent	Absent	Absent	Absent		Less than 50 percentile		Moderate Clinical Phenotype
Male	10	Simiyu	Sukuma	Primary education	Single	Christian	19.3	130	494.73	8.4	More than seven days	One to two crises	Three or more transfusions	Present	Absent	Absent	Absent	Absent		Less than 50 percentile		Moderate Clinical Phenotype
Female	2.5	Mwanza	Haya	Not gone to school	Single	Islam	10		504.83	5	Less or equal to one days	No crisis	No transfusion	Absent	Absent	Absent	Absent	Absent			Less than 50 percentile	Asymptomatic Clinical Phenotype
Female	7	Mwanza	Sukuma	Primary education	Single	Christian	16	105	640.15	8.1	Two to seven days	Greater than or equal to three crises	One to two transfusion	Absent	Absent	Absent	Absent	Absent		Less than 50 percentile		Moderate Clinical Phenotype
Male	6	Mwanza	Sukuma	Primary education	Single	Christian	15	95	579.05	5.8	Two to seven days	One to two crises	Three or more transfusions	Absent	Absent	Absent	Absent	Absent		50 or more percentile		Moderate Clinical Phenotype
Male	3.5	Mwanza	Sukuma	Nursery	Single	Christian	9	89	497.35	4.8	Two to seven days	No crisis	One to two transfusion	Absent	Absent	Absent	Absent	Absent			Less than 50 percentile	Moderate Clinical Phenotype
Male	11	Mwanza	Kurya	Primary education	Single	Christian	23	126	497.2	1.8	Two to seven days	One to two crises	No transfusion	Absent	Absent	Absent	Absent	Absent		Less than 50 percentile		Moderate Clinical Phenotype
Female	12	Shinyanga	Sukuma	Primary education	Single	Christian	32	135	445.19	10.6	Two to seven days	One to two crises	One to two transfusion	Present	Absent	Absent	Absent	Absent		Less than 50 percentile		Moderate Clinical Phenotype
Female	13	Mwanza	Zinza	Primary education	Single	Christian	32	140	759.85	4.6	Two to seven days	No crisis	One to two transfusion	Present	Absent	Absent	Absent	Absent		Less than 50 percentile		Moderate Clinical Phenotype
Male	5	Mwanza	Sukuma	Nursery	Single	Christian	16.4	116	831.79	2.5	Less or equal to one days	One to two crises	No transfusion	Present	Absent	Present	Absent	Absent			Less than 50 percentile	Moderate Clinical Phenotype
Female	11	Simiyu	Sukuma	Primary education	Single	Pagan	26.7	138	648.92	5.1	Two to seven days	No crisis	One to two transfusion	Absent	Absent	Absent	Absent	Absent		Less than 50 percentile		Moderate Clinical Phenotype
Male	13	Mara	Luo	Primary education	Single	Christian	30.2	143	1602.95	7.1	Two to seven days	Greater than or equal to three crises	One to two transfusion	Present	Absent	Absent	Absent	Absent		Less than 50 percentile		Severe Clinical Phenotype
Female	2.5	Mwanza	Ha	Not gone to school	Single	Islam	13.2		852.63	5.1	More than seven days	No crisis	Three or more transfusions	Absent	Absent	Absent	Absent	Absent			Less than 50 percentile	Moderate Clinical Phenotype
Female	11	Mwanza	Sukuma	Primary education	Single	Christian	29	142	442.54	10.9	Two to seven days	One to two crises	One to two transfusion	Present	Absent	Absent	Absent	Absent		Less than 50 percentile		Moderate Clinical Phenotype
Female	7	Mwanza	Sukuma	Primary education	Single	Islam	15.6	97	768.58	5	Two to seven days	One to two crises	One to two transfusion	Absent	Absent	Absent	Absent	Absent		50 or more percentile		Moderate Clinical Phenotype
Male	2	Mwanza	Kurya	Not gone to school	Single	Islam	10	105	1239.63	13.2	More than seven days	No crisis	No transfusion	Present	Absent	Present	Absent	Absent			Less than 50 percentile	Severe Clinical Phenotype
Female	13	Mwanza	Sukuma	Secondary education	Single	Islam	33	150	1677.44	10.6	Two to seven days	One to two crises	No transfusion	Present	Absent	Absent	Absent	Absent		Less than 50 percentile		Moderate Clinical Phenotype
Female	6	Mwanza	Sukuma	Nursery	Single	Islam	18	102	1174.52	4.1	Two to seven days	Greater than or equal to three crises	No transfusion	Absent	Absent	Absent	Absent	Absent		50 or more percentile		Moderate Clinical Phenotype
Female	7.5	Mara	Zanaki	Primary education	Single	Christian	20	116	869.02	4	More than seven days	One to two crises	No transfusion	Absent	Absent	Absent	Absent	Absent		Less than 50 percentile		Moderate Clinical Phenotype
Male	15	Mwanza	Kerewe	Secondary education	Single	Christian	35	143	1223.24	10.5	Two to seven days	One to two crises	One to two transfusion	Absent	Absent	Present	Absent	Absent		Less than 50 percentile		Moderate Clinical Phenotype
Male	4	Mwanza	Haya	Nursery	Single	Christian	15.9	101	584	12	Less or equal to one days	No crisis	No transfusion	Absent	Absent	Present	Absent	Absent			Less than 50 percentile	Moderate Clinical Phenotype
Male	8	Mwanza	Zinza	Primary education	Single	Christian	23	108	962.45	23	Two to seven days	No crisis	One to two transfusion	Absent	Absent	Absent	Absent	Absent		50 or more percentile		Asymptomatic Clinical Phenotype
Female	10	Mwanza	Sukuma	Primary education	Single	Christian	18.3	124	806.5	6.5	Less or equal to one days	No crisis	No transfusion	Absent	Absent	Absent	Absent	Absent		Less than 50 percentile		Asymptomatic Clinical Phenotype
Male	18	Mwanza	Kurya	Secondary education	Single	Christian	50	164.5	629.26	8.5	Less or equal to one days	One to two crises	No transfusion	Absent	Absent	Absent	Absent	Absent		Less than 50 percentile		Asymptomatic Clinical Phenotype
Female	12	Mwanza	Sukuma	Primary education	Single	Christian	27.9	133	916.15	4.1	Two to seven days	No crisis	One to two transfusion	Absent	Absent	Absent	Absent	Absent		Less than 50 percentile		Moderate Clinical Phenotype
Female	4	Mwanza	Sukuma	Not gone to school	Single	Christian	13	100	531.67	3.1	Two to seven days	No crisis	No transfusion	Absent	Absent	Absent	Present	Absent			Less than 50 percentile	Moderate Clinical Phenotype
Female	12	Mwanza	Ha	Primary education	Single	Christian	24.6	130	856.24	5	Two to seven days	No crisis	Three or more transfusions	Absent	Absent	Absent	Absent	Absent		Less than 50 percentile		Moderate Clinical Phenotype
Male	7	Geita	Sukuma	Primary education	Single	Christian	16	113	567.99	12.9	Less or equal to one days	No crisis	One to two transfusion	Present	Absent	Absent	Absent	Absent		Less than 50 percentile		Moderate Clinical Phenotype
Female	8.5	Mwanza	Nyiramba	Primary education	Single	Christian	27.5	115	463.27	11.7	Less or equal to one days	No crisis	No transfusion	Absent	Absent	Absent	Present	Absent		50 or more percentile		Asymptomatic Clinical Phenotype
Male	4	Mara	Kurya	Primary education	Single	Christian	14.5	106	1249.48	6	More than seven days	No crisis	Three or more transfusions	Absent	Absent	Absent	Absent	Absent			Less than 50 percentile	Moderate Clinical Phenotype
Female	12	Mwanza	Sukuma	Primary education	Single	Pagan	26	130	660.99	6.4	Less or equal to one days	No crisis	No transfusion	Absent	Absent	Absent	Absent	Absent		Less than 50 percentile		Asymptomatic Clinical Phenotype
Male	7	Mara	Kurya	Primary education	Single	Christian	20.5	105	906.18	4.2	More than seven days	Greater than or equal to three crises	Three or more transfusions	Absent	Absent	Absent	Absent	Absent		50 or more percentile		Moderate Clinical Phenotype
Male	16	Mwanza	Nyamwezi	Secondary education	Single	Islam	43	155	643.41	8.4	Less or equal to one days	No crisis	No transfusion	Absent	Absent	Absent	Absent	Absent		Less than 50 percentile		Asymptomatic Clinical Phenotype
Female	2.75	Mwanza	Kizu	Not gone to school	Single	Christian	14	102	649.43	10.6	Two to seven days	No crisis	One to two transfusion	Present	Absent	Absent	Absent	Absent			50 or more percentile	Moderate Clinical Phenotype
Male	13	Mwanza	Haya	Primary education	Single	Christian	40.3	140	610.02	5.6	More than seven days	One to two crises	No transfusion	Present	Absent	Absent	Absent	Absent		50 or more percentile		Moderate Clinical Phenotype
Female	10	Mwanza	Sukuma	Primary education	Single	Christian	22	120	812.92	5.1	Two to seven days	No crisis	One to two transfusion	Absent	Absent	Present	Absent	Absent		Less than 50 percentile		Moderate Clinical Phenotype
Female	2	Mwanza	Haya	Not gone to school	Single	Islam	12		726.18	12.1	Two to seven days	One to two crises	No transfusion	Absent	Absent	Absent	Absent	Absent			50 or more percentile	Asymptomatic Clinical Phenotype
Male	8	Mwanza	Sukuma	Primary education	Single	Islam	20.4	115	809.13	17.9	Two to seven days	No crisis	One to two transfusion	Absent	Absent	Absent	Absent	Absent		Less than 50 percentile		Moderate Clinical Phenotype
Female	16	Mwanza	Sukuma	Secondary education	Single	Christian	48.2	161	482.1	6.8	Less or equal to one days	No crisis	No transfusion	Absent	Absent	Absent	Absent	Absent		Less than 50 percentile		Asymptomatic Clinical Phenotype
Female	4.75	Mwanza	Sukuma	Primary education	Single	Christian	13.3	96.7	910.62	21.3	More than seven days	No crisis	One to two transfusion	Absent	Absent	Absent	Present	Absent			Less than 50 percentile	Severe Clinical Phenotype
Male	7	Mwanza	Safwa	Primary education	Single	Christian	22	110	1136.9	4	Two to seven days	Greater than or equal to three crises	Three or more transfusions	Absent	Absent	Absent	Absent	Absent		50 or more percentile		Moderate Clinical Phenotype
Female	1.25	Kagera	Haya	Not gone to school	Single	Christian	10.2		678.95	9.9	Two to seven days	No crisis	Three or more transfusions	Absent	Absent	Absent	Absent	Absent			50 or more percentile	Moderate Clinical Phenotype
Male	8	Geita	Sukuma	Primary education	Single	Christian	23	120	845.69	18.7	Two to seven days	One to two crises	No transfusion	Absent	Absent	Absent	Absent	Absent		50 or more percentile		Asymptomatic Clinical Phenotype
Female	2.8	Mwanza	Nyaturu	Not gone to school	Single	Christian	12.9		635.58	10	Less or equal to one days	No crisis	No transfusion	Absent	Absent	Absent	Absent	Absent			Less than 50 percentile	Asymptomatic Clinical Phenotype
Male	1	Mwanza	Kurya	Not gone to school	Single	Christian	10.2		399.26	4.3	Less or equal to one days	No crisis	No transfusion	Absent	Absent	Absent	Absent	Absent			50 or more percentile	Asymptomatic Clinical Phenotype
Male	8	Shinyanga	Sukuma	Primary education	Single	Christian	23	120	912.49	9.1	Two to seven days	No crisis	No transfusion	Absent	Absent	Absent	Absent	Absent		50 or more percentile		Asymptomatic Clinical Phenotype
Female	13	Simiyu	Sukuma	Primary education	Single	Christian	35.4	135	465.25	4.1	Less or equal to one days	One to two crises	No transfusion	Absent	Absent	Absent	Absent	Absent		50 or more percentile		Asymptomatic Clinical Phenotype
Female	2	Mwanza	Kurya	Not gone to school	Single	Christian	10.4		587.7	11.4	Two to seven days	One to two crises	No transfusion	Absent	Absent	Absent	Absent	Absent			Less than 50 percentile	Moderate Clinical Phenotype
Male	9	Mwanza	Nyamwezi	Primary education	Single	Christian	28	122	475.73	11.3	Less or equal to one days	No crisis	No transfusion	Absent	Absent	Absent	Absent	Absent		50 or more percentile		Asymptomatic Clinical Phenotype
Male	11	Mwanza	Sukuma	Primary education	Single	Christian	32	130	691.21	5.9	Two to seven days	One to two crises	One to two transfusion	Present	Absent	Absent	Absent	Absent		50 or more percentile		Moderate Clinical Phenotype
Male	14	Mwanza	Sukuma	Secondary education	Single	Christian	36	152	503.17	5.8	Less or equal to one days	No crisis	No transfusion	Absent	Absent	Absent	Absent	Absent		Less than 50 percentile		Asymptomatic Clinical Phenotype
Female	10	Mara	Sukuma	Primary education	Single	Christian	20	126	544.17	10.2	Less or equal to one days	Greater than or equal to three crises	No transfusion	Present	Absent	Absent	Absent	Absent		Less than 50 percentile		Moderate Clinical Phenotype
Male	9	Simiyu	Sukuma	Primary education	Single	Christian	26	145	708.63	11.9	More than seven days	One to two crises	No transfusion	Present	Present	Absent	Present	Absent		Less than 50 percentile		Severe Clinical Phenotype
Male	8	Shinyanga	Chaga	Primary education	Single	Christian	19.3	118	607.38	2.4	Two to seven days	One to two crises	Three or more transfusions	Absent	Absent	Absent	Present	Absent		Less than 50 percentile		Severe Clinical Phenotype
Female	12	Mwanza	Kurya	Primary education	Single	Christian	30.7	135	671.46	12.4	Two to seven days	One to two crises	No transfusion	Present	Absent	Absent	Absent	Absent		Less than 50 percentile		Severe Clinical Phenotype
Male	11	Mwanza	Ha	Primary education	Single	Islam	26	138	755.42	5.2	Less or equal to one days	No crisis	No transfusion	Absent	Absent	Absent	Absent	Absent		Less than 50 percentile		Moderate Clinical Phenotype
Female	10	Tabora	Sukuma	Not gone to school	Single	Pagan	19.5	123	528.11	5.5	Two to seven days	No crisis	No transfusion	Present	Absent	Absent	Absent	Absent		Less than 50 percentile		Moderate Clinical Phenotype
Male	14	Mara	Kurya	Primary education	Single	Pagan	32.7	147	757.53	3.7	Less or equal to one days	No crisis	No transfusion	Present	Absent	Absent	Absent	Absent		Less than 50 percentile		Moderate Clinical Phenotype
Male	2.9	Mwanza	Luo	Not gone to school	Single	Christian	14		581.79	14.1	Less or equal to one days	No crisis	No transfusion	Absent	Absent	Absent	Absent	Absent			50 or more percentile	Asymptomatic Clinical Phenotype
Female	19	Mwanza	Sukuma	Secondary education	Single	Christian	49.7	165	257.23	9	Less or equal to one days	One to two crises	No transfusion	Present	Absent	Absent	Present	Absent		Less than 50 percentile		Moderate Clinical Phenotype
Male	12	Mara	Sukuma	Primary education	Single	Christian	25.9	140	307.58	6.2	Less or equal to one days	No crisis	No transfusion	Present	Absent	Absent	Absent	Absent		Less than 50 percentile		Moderate Clinical Phenotype
Male	15	Mwanza	Sukuma	Secondary education	Single	Christian	40.6	158.2	460.4	1.2	Less or equal to one days	One to two crises	No transfusion	Present	Absent	Absent	Absent	Absent		Less than 50 percentile		Moderate Clinical Phenotype
Male	2.5	Mwanza	Luo	Not gone to school	Single	Christian	10.2		698.05	9.2	More than seven days	Greater than or equal to three crises	One to two transfusion	Absent	Absent	Absent	Absent	Absent			Less than 50 percentile	Moderate Clinical Phenotype
Male	12	Shinyanga	Sukuma	Primary education	Single	Christian	25	140	443.54	1.8	Two to seven days	No crisis	One to two transfusion	Absent	Absent	Absent	Absent	Absent		Less than 50 percentile		Moderate Clinical Phenotype
Male	2.5	Mwanza	Sukuma	Not gone to school	Single	Christian	10		608.38	9.2	Less or equal to one days	One to two crises	No transfusion	Absent	Absent	Absent	Absent	Absent			Less than 50 percentile	Asymptomatic Clinical Phenotype
